# Supplementary material for: Estimating causal effects of genetically predicted type 2 diabetes on COVID-19 in the East Asian population
Source: Front Endocrinol (Lausanne). 2022 Dec 7;13:1014882. doi: 10.3389/fendo.2022.1014882 (PMC9767950; doi:10.3389/fendo.2022.1014882)
Supplement: Supplementary file 1 [file Table_1.xlsx]

## Sheet: Sheet1
Additional file 1
The characteristics of all the SNVs included in univariable MR analyses estimating causal effects of T2DM (exposure) on the risk of COVID-19 susceptibility (outcome1), hospitalization (outcome2), and severity (outcome3).
			Beta				Standard Error				Effect Allele Frequency				P value	F-statistic	palindromic ambiguous
SNV	EA	OA	exposure	outcome1	outcome2	outcome3	exposure	outcome1	outcome2	outcome3	exposure	outcome1	outcome2	outcome3	exposure	exposure	outcome1	outcome2	outcome3
rs10011838	A	G	-0.0729	0.017565	-0.011854	-0.011967	0.0067	0.029482	0.034393	0.063615	0.507	0.4808	0.4771	0.5199	1.42594e-27	118.387
rs1016565	A	G	0.0375	-0.0095611	0.0077424	0.032852	0.0067	0.029553	0.034727	0.064273	0.4209	0.4255	0.4263	0.4019	2.18102e-08	31.3264
rs10507349	A	G	-0.0638	0.020745	0.025197	-0.037574	0.0067	0.028789	0.033941	0.062564	0.434	0.4385	0.4465	0.448	1.692e-21	90.6755
rs10830963	G	C	0.0372	0.02626	-0.010205	0.010144	0.0068	0.029738	0.035406	0.063717	0.421	0.413	0.4112	0.4127	4.48497e-08	29.9272	TRUE	TRUE	TRUE
rs10852123	C	A	-0.0601	0.022421	0.018599	0.043962	0.0084	0.036717	0.042446	0.077579	0.799	0.8018	0.8049	0.7608	8.38108e-13	51.1904
rs10860209	A	C	-0.0402	0.0024224	-0.02247	0.0013762	0.0069	0.029811	0.034935	0.064821	0.411	0.4268	0.4324	0.4026	5.67401e-09	33.9431
rs10886863	C	T	0.0595	0.042433	0.05794	0.11996	0.0071	0.031158	0.036769	0.068647	0.6641	0.6642	0.6659	0.6783	5.27959e-17	70.2288
rs10938398	A	G	0.0457	-0.0014254	0.035932	0.040441	0.0073	0.032637	0.038501	0.076741	0.2921	0.2872	0.29	0.2999	3.843e-10	39.1908
rs10950550	G	T	-0.065	0.020003	0.012957	-0.064168	0.0072	0.030879	0.036416	0.068483	0.3168	0.3185	0.3209	0.3077	1.75186e-19	81.5004
rs10965248	C	T	-0.1829	0.0018743	-0.029063	-0.12999	0.0067	0.029248	0.034328	0.063535	0.437	0.4331	0.436	0.435	4.4157e-164	745.205
rs111246699	A	G	0.0614	0.048261	0.0062206	-0.023998	0.0077	0.033	0.038667	0.070801	0.2572	0.2616	0.2642	0.2703	1.53603e-15	63.5848
rs11205766	A	T	-0.0902	0.010932	0.025026	-0.054441	0.0116	0.050393	0.05984	0.12572	0.0969	0.1032	0.1054	0.09212	7.49376e-15	60.4638	FALSE	FALSE	FALSE
rs11257657	G	C	0.1144	0.0044004	-0.037288	-0.02225	0.0069	0.029008	0.033884	0.061968	0.4832	0.4543	0.4473	0.4331	9.77012e-62	274.886	TRUE	TRUE	TRUE
rs113154802	T	C	-0.0601	0.061833	0.034508	0.0050187	0.0109	0.047253	0.060273	0.12258	0.1115	0.1225	0.1284	0.1028	3.51196e-08	30.4014
rs117027183	A	G	0.05	0.012812	-0.013183	-0.033031	0.0091	0.04063	0.048933	0.089047	0.1601	0.1556	0.1476	0.1299	3.91796e-08	30.1895
rs117267808	A	G	0.1032	-0.035681	-0.036933	0.23754	0.0123	0.075071	0.075784	0.16528	0.0782	0.08137	0.08055	NA	4.85065e-17	70.3959
rs1182444	G	A	0.0473	0.029732	0.04602	0.019579	0.0067	0.029742	0.034704	0.064776	0.4947	0.5129	0.506	0.4577	1.66917e-12	49.8392
rs11926494	A	G	-0.1123	0.048624	0.068161	0.060165	0.0088	0.038343	0.045143	0.083318	0.18	0.1876	0.1879	0.1585	2.69401e-37	162.852
rs1206684	A	G	-0.0399	-0.026501	0.002605	-0.018168	0.0068	0.030021	0.034982	0.06481	0.4799	0.4763	0.4767	0.4622	4.41998e-09	34.4291
rs123378	A	G	-0.0533	-0.017544	-0.059611	-0.036182	0.0084	0.036325	0.042058	0.076494	0.8049	0.817	0.8173	0.7713	2.22101e-10	40.2619
rs12437434	T	C	-0.0458	-0.014886	-0.011379	-0.0031335	0.0075	0.032834	0.038328	0.070202	0.2873	0.2884	0.2942	0.2899	1.017e-09	37.2912
rs1260326	C	T	0.0632	-0.0046764	0.013131	-0.021825	0.0066	0.02914	0.034182	0.063146	0.4562	0.4573	0.4472	0.4352	1.01111e-21	91.6947
rs12625671	C	T	0.0655	0.021079	0.0019226	-0.13267	0.0069	0.029095	0.034292	0.062977	0.442	0.445	0.448	0.4405	2.25009e-21	90.112
rs12698877	G	A	0.0673	0.015848	0.038643	-0.1295	0.007	0.043057	0.044731	0.10836	0.3362	0.3445	0.3459	NA	6.95825e-22	92.4341
rs12712928	C	G	0.0544	0.024194	0.024735	0.05116	0.0071	0.029712	0.03897	0.07051	0.4022	0.3899	0.382	0.409	1.83105e-14	58.7055	FALSE	FALSE	FALSE
rs12907887	C	G	0.077	-0.039336	-0.054319	NA	0.0083	0.03655	0.048317	NA	0.229	0.1921	0.1862	NA	1.741e-20	86.0643	FALSE	FALSE	NA
rs13086331	C	T	-0.0509	0.0035463	-0.0049022	-0.034967	0.0088	0.040227	0.047975	0.09751	0.1813	0.1858	0.1781	0.1507	7.29105e-09	33.4556
rs13092876	A	G	0.1257	-0.018525	-0.057202	-0.10216	0.0073	0.031757	0.036507	0.068445	0.3122	0.3137	0.3186	0.3335	1.90678e-66	296.499
rs13266634	T	C	-0.116	-0.027232	0.0011995	0.014448	0.0067	0.028936	0.034457	0.063706	0.4143	0.4174	0.4103	0.4244	3.72477e-67	299.754
rs1328412	C	T	-0.0967	-0.071455	-0.090795	0.2098	0.0148	0.063451	0.074277	0.14905	0.0552	0.0608	0.06214	0.0517	6.41357e-11	42.6901
rs1421085	C	T	0.1303	0.039677	0.090514	0.14133	0.0089	0.03899	0.045449	0.080752	0.1668	0.1415	0.134	0.1902	1.54989e-48	214.342
rs1426371	A	G	-0.0479	-0.0091423	-0.028091	-0.061523	0.007	0.029441	0.034304	0.063087	0.5089	0.498	0.4917	0.4807	7.76247e-12	46.8245
rs1459513	C	A	0.0463	-0.025535	-0.026511	-0.024787	0.007	0.030504	0.035315	0.065272	0.6093	0.6195	0.6303	0.6	3.73422e-11	43.7486
rs146716733	T	C	-0.0596	-0.038944	-0.10131	-0.079176	0.01	0.043725	0.051869	0.095485	0.1317	0.1256	0.1268	0.1304	2.52197e-09	35.5214
rs149265787	G	A	0.1339	-0.049241	-0.11226	0.079151	0.0216	0.095372	0.10725	0.25203	0.0239	0.03062	0.03352	0.02657	5.68002e-10	38.4283
rs149336329	T	G	-0.1006	0.016305	0.025604	0.2588	0.0167	0.068221	0.078138	0.14142	0.0506	0.04317	0.04174	0.06296	1.702e-09	36.2878
rs1575972	A	T	-0.1264	-0.036079	-0.14852	-0.04308	0.0162	0.065493	0.078563	0.13495	0.0483	0.04126	0.04116	0.06231	6.07156e-15	60.8782	FALSE	FALSE	FALSE
rs16918226	T	A	-0.0592	0.036045	-0.018867	-0.040354	0.0082	0.036091	0.042694	0.076633	0.2059	0.197	0.1878	0.1891	5.21675e-13	52.1211	FALSE	FALSE	FALSE
rs17072370	A	T	-0.0889	0.043409	0.059904	-0.14079	0.0076	0.032685	0.038132	0.071496	0.2787	0.2921	0.299	0.2592	1.31492e-31	136.828	FALSE	FALSE	FALSE
rs17168486	T	C	0.0643	-0.018728	-0.035093	-0.11778	0.0067	0.030217	0.036054	0.072562	0.4181	0.4167	0.4126	0.3968	8.22811e-22	92.1023
rs1850421	C	A	-0.0442	-0.0057864	-0.05823	-0.035132	0.0073	0.033126	0.037786	0.073135	0.7223	0.6955	0.6831	0.7235	1.40602e-09	36.6604
rs186568031	T	C	0.1156	0.015	0.017357	-0.11299	0.0115	0.052907	0.061119	0.11734	0.0942	0.09426	0.09617	0.08038	8.98669e-24	101.046
rs201018682	C	T	-0.0592	0.027211	0.022387	0.10891	0.0087	0.040032	0.045396	0.092066	0.1838	0.1873	0.1869	0.168	1.01298e-11	46.3023
rs2074120	C	A	-0.0409	0.031454	0.059048	0.010492	0.0071	0.031434	0.03677	0.069259	0.677	0.6711	0.6674	0.6677	8.38301e-09	33.1839
rs2126736	G	A	-0.0377	-0.077267	-0.053766	-0.0018771	0.0067	0.029871	0.035166	0.066163	0.5721	0.5644	0.5674	0.5809	1.83502e-08	31.6615
rs2237897	T	C	-0.2476	-0.045611	-0.091119	-0.086206	0.0074	0.030817	0.036073	0.064071	0.3679	0.3727	0.3817	0.386	1e-200	1119.53
rs2240885	A	G	0.0422	0.047457	0.034535	-0.036778	0.0071	0.031191	0.035627	0.066876	0.4027	0.4082	0.4206	0.3982	2.78702e-09	35.327
rs2269245	A	G	-0.054	0.0050525	-0.0031445	-0.11869	0.0087	0.037402	0.044734	0.081018	0.1847	0.1706	0.1597	0.1766	5.40406e-10	38.5254
rs2327777	C	T	-0.0498	0.030594	0.030773	0.042664	0.0067	0.029715	0.034713	0.064452	0.5492	0.5397	0.5552	0.5992	1.06292e-13	55.2468
rs238763	A	T	-0.0519	-0.007721	0.013143	0.020726	0.0079	0.033889	0.038482	0.072738	0.3217	0.3211	0.3157	0.277	5.04429e-11	43.1597	FALSE	FALSE	FALSE
rs243018	G	C	0.059	0.043535	0.052114	0.14294	0.0074	0.031386	0.037076	0.068608	0.6656	0.6314	0.6546	0.6674	1.54917e-15	63.568	FALSE	FALSE	FALSE
rs256904	T	A	0.074	0.0087024	0.0037162	0.091309	0.0066	0.028942	0.034331	0.063747	0.4923	0.4957	0.4911	0.4648	3.55631e-29	125.711	TRUE	TRUE	TRUE
rs2583934	T	G	0.0576	0.059743	-0.0066929	NA	0.0071	0.032245	0.041808	NA	0.3396	0.34	0.3387	NA	4.95222e-16	65.8152
rs261982	T	C	0.0397	0.081344	0.09988	0.1607	0.0067	0.029134	0.034457	0.063006	0.414	0.4342	0.4321	0.392	3.11602e-09	35.1099
rs2706710	T	C	0.0711	0.05703	0.058372	0.031817	0.0126	0.053403	0.061184	0.1032	0.0813	0.05597	0.05152	0.1077	1.67302e-08	31.8417
rs2780215	G	A	-0.0905	0.12103	0.065979	0.05399	0.0112	0.046844	0.053389	0.10268	0.1082	0.1218	0.1276	0.1094	6.45803e-16	65.2919
rs2796441	A	G	-0.0754	0.022909	-0.013415	0.10742	0.0068	0.030464	0.036005	0.072122	0.6103	0.5968	0.5931	0.6226	1.43087e-28	122.948
rs28599782	A	G	0.0674	0.036731	-0.055332	-0.034465	0.0083	0.035917	0.042385	0.080525	0.209	0.2106	0.2139	0.2037	4.64301e-16	65.9419
rs28691713	T	C	-0.0655	-0.032275	-0.036889	0.004915	0.0077	0.030504	0.034988	0.069561	0.4448	0.4598	0.4642	0.4683	1.79308e-17	72.3601
rs2908279	G	T	0.0461	0.020816	0.061318	0.030551	0.0071	0.03004	0.035298	0.0644	0.627	0.6323	0.6368	0.5927	8.41783e-11	42.1583
rs2980883	G	T	-0.0418	-0.0095839	-0.020998	-0.12179	0.0071	0.030997	0.036636	0.066732	0.6312	0.6281	0.6295	0.6475	3.925e-09	34.6604
rs3094508	C	T	0.0585	0.014557	0.004371	0.014047	0.0079	0.035735	0.045825	0.084421	0.2441	0.2383	0.2369	0.2189	1.31099e-13	54.8347
rs3135911	A	C	0.0481	0.020436	0.014343	NA	0.0068	0.031479	0.040701	NA	0.4324	0.4097	0.4013	NA	1.51008e-12	50.0346
rs329122	A	G	0.0386	-0.039672	-0.029082	-0.093706	0.0069	0.029604	0.034882	0.065709	0.3865	0.4036	0.4098	0.3692	2.216e-08	31.295
rs340875	C	G	0.0451	0.0051008	0.0027244	-0.00074261	0.0067	0.029263	0.034788	0.064558	0.537	0.5136	0.5113	0.5542	1.68112e-11	45.3108	TRUE	TRUE	TRUE
rs34642578	T	C	0.0893	0.14366	0.056664	0.03187	0.0148	0.099144	0.096583	0.22123	0.0533	0.05191	0.05231	NA	1.60199e-09	36.4064
rs349359	C	A	0.0432	0.0159	0.041372	-0.016368	0.0078	0.038407	0.043559	0.094471	0.2424	0.2272	0.2287	0.2368	3.05098e-08	30.6744
rs35503308	G	C	-0.0695	0.0124	0.015429	0.10382	0.0085	0.035383	0.041644	0.082857	0.7264	0.7032	0.7408	0.7086	2.92281e-16	66.8544	FALSE	FALSE	FALSE
rs35589574	T	C	0.1711	-0.032429	0.0087148	-0.10538	0.0109	0.048185	0.056241	0.10513	0.1121	0.1081	0.1051	0.1001	1.57906e-55	246.402
rs35906730	A	G	-0.1378	-0.065026	-0.062482	NA	0.0077	0.057031	0.061872	NA	0.7355	0.7204	0.7182	NA	1.26503e-71	320.269
rs35917376	A	T	0.0473	-0.045976	-0.049201	-0.07642	0.0079	0.032345	0.036791	0.068668	0.6207	0.6013	0.6204	0.5858	2.133e-09	35.8481	FALSE	FALSE	FALSE
rs3735567	A	G	-0.0565	-0.038764	0.012709	NA	0.0081	0.036577	0.046173	NA	0.2224	0.2512	0.2575	NA	3.05211e-12	48.6547
rs3735641	G	A	0.0689	0.050493	0.049092	0.10856	0.0077	0.032746	0.038647	0.071038	0.7395	0.7319	0.7341	0.7365	3.61826e-19	80.0673
rs3751236	A	G	-0.0666	0.0033536	-0.005549	0.0094661	0.0071	0.031871	0.037341	0.070197	0.3283	0.3343	0.3305	0.299	6.57961e-21	87.9893
rs376993806	G	A	0.1299	0.013247	0.093898	NA	0.0123	0.099035	0.10896	NA	0.8821	0.921	0.9222	NA	4.51856e-26	111.534
rs3869115	G	C	-0.077	-0.058912	0.10251	0.016071	0.0093	0.052957	0.056498	0.12417	0.1681	0.1366	0.1303	0.2235	1.23595e-16	68.551
rs3887925	T	C	0.0397	0.00087905	-0.015472	-0.047375	0.0067	0.029534	0.034327	0.063189	0.4542	0.4622	0.4581	0.4326	3.11602e-09	35.1099
rs391933	A	G	-0.0374	-0.016419	0.0086054	6.9358e-05	0.0066	0.029149	0.034348	0.063023	0.545	0.5291	0.5275	0.5436	1.456e-08	32.111
rs3963364	A	C	-0.1146	0.065983	0.051003	NA	0.0173	0.11282	0.12395	NA	0.05	0.05837	0.05808	NA	3.4898e-11	43.8808
rs410504	G	A	0.1315	-0.01724	-0.0093079	-0.18523	0.0174	0.070103	0.079397	0.14891	0.9555	0.9478	0.9461	0.9435	4.1096e-14	57.1151
rs4148646	G	C	-0.0735	-0.017131	0.0009469	-0.0043291	0.0069	0.029804	0.034806	0.064182	0.6154	0.5923	0.6078	0.6118	1.70294e-26	113.468	FALSE	FALSE	FALSE
rs4237150	C	G	0.0722	0.018367	0.017885	0.047217	0.0067	0.029081	0.034224	0.062858	0.4262	0.4204	0.4133	0.4246	4.46272e-27	116.124	TRUE	TRUE	TRUE
rs4273712	G	A	0.0469	0.010983	-0.021761	-0.065567	0.0067	0.028782	0.033928	0.062446	0.4688	0.4663	0.465	0.469	2.55976e-12	48.9998
rs4286946	G	C	0.0437	0.039427	0.037002	-0.050307	0.0071	0.030677	0.035751	0.065886	0.3521	0.3543	0.3568	0.353	7.51104e-10	37.883	FALSE	FALSE	FALSE
rs4499362	T	C	-0.0435	-0.021419	-0.039934	-0.12166	0.0072	0.030215	0.03569	0.067357	0.361	0.3734	0.3782	0.336	1.525e-09	36.5016
rs4736999	G	C	0.0721	0.010398	0.014682	0.0011125	0.0067	0.029094	0.034121	0.063063	0.4525	0.4276	0.4325	0.4779	5.24928e-27	115.803	TRUE	TRUE	TRUE
rs4739515	C	G	-0.0451	-0.018605	-0.040146	-0.1033	0.0067	0.03115	0.035659	0.068854	0.4617	0.4732	0.4762	0.419	1.68112e-11	45.3108	TRUE	TRUE	TRUE
rs475002	G	C	0.0434	0.01904	0.013151	0.008026	0.0071	0.032207	0.036404	0.065788	0.5184	0.5042	0.503	0.5184	9.79693e-10	37.3646	TRUE	TRUE	TRUE
rs476828	C	T	0.084	0.078356	0.083097	0.16409	0.0078	0.033736	0.038847	0.074938	0.243	0.25660 FALSE	0.2687	0.2602	4.8095e-27	115.976
rs4930974	T	C	0.0688	0.023318	0.013233	0.0063563	0.0077	0.032603	0.038529	0.06968	0.2693	0.2535	0.2533	0.2863	4.06912e-19	79.835
rs532504	A	G	0.0548	-0.005438	0.016097	NA	0.008	0.053785	0.061908	NA	0.2133	0.2351	0.251	NA	7.38584e-12	46.9223
rs55700915	A	G	0.0402	0.096423	0.11482	0.14855	0.0071	0.030451	0.03553	0.071144	0.4344	0.4517	0.4616	0.4454	1.49599e-08	32.0578
rs55783344	T	C	0.0706	-0.011176	-0.025632	0.080954	0.0087	0.037519	0.043621	0.077717	0.1838	0.1668	0.1727	0.2242	4.85959e-16	65.852
rs58524310	G	A	0.0474	-0.012009	0.015566	0.021809	0.0073	0.033667	0.037756	0.072727	0.3268	0.3283	0.3381	0.3019	8.40621e-11	42.1608
rs6012878	A	G	-0.0411	0.013776	-0.022402	-0.0068307	0.007	0.029916	0.03478	0.065344	0.4428	0.4591	0.4518	0.4069	4.32096e-09	34.4735
rs60573766	T	C	-0.0437	0.0553	0.064729	0.075226	0.007	0.030855	0.036678	0.071826	0.3653	0.3458	0.3386	0.3727	4.29596e-10	38.9731
rs61779313	C	T	0.0603	0.037052	0.0093164	0.10337	0.0092	0.041184	0.048586	0.089566	0.1506	0.1369	0.1357	0.1549	5.58856e-11	42.9593
rs61975988	G	A	-0.0396	-0.0014953	0.022476	0.040636	0.0066	0.029037	0.034041	0.063451	0.5431	0.5432	0.5501	0.5487	1.97301e-09	35.9998
rs62112368	A	G	-0.1113	0.071278	0.0030037	-0.0026488	0.0154	0.072656	0.085545	0.15285	0.0625	0.05512	0.0491	0.0366	4.92833e-13	52.2332
rs62405419	T	G	0.0442	-0.0084785	-0.02438	-0.12839	0.0075	0.031895	0.037305	0.068576	0.2682	0.2857	0.2913	0.2845	3.78504e-09	34.7312
rs62485379	T	A	0.071	0.010403	0.0033738	-0.079544	0.0127	0.055159	0.065783	0.11994	0.073	0.07597	0.07649	0.06919	2.26298e-08	31.2541	FALSE	FALSE	FALSE
rs633862	T	C	0.0387	0.047904	0.054546	0.065855	0.0068	0.029184	0.038224	0.06862	0.5422	0.5737	0.5885	0.5436	1.262e-08	32.3893
rs6416749	T	C	-0.0522	-0.018615	0.0029952	-0.082795	0.0075	0.031432	0.03584	0.067608	0.6254	0.6134	0.6104	0.6071	3.4033e-12	48.4414
rs6731688	C	A	0.0982	0.046997	0.032785	0.014471	0.0116	0.048959	0.056479	0.10556	0.908	0.9065	0.9046	0.8972	2.54976e-17	71.6647
rs6885132	G	C	-0.0405	0.042797	0.085489	0.16259	0.0068	0.02979	0.034882	0.064464	0.444	0.456	0.4642	0.4432	2.58702e-09	35.4724	TRUE	TRUE	TRUE
rs703980	A	G	-0.0604	0.047331	0.047829	-0.029856	0.0068	0.029137	0.034133	0.062949	0.4334	0.4167	0.4186	0.4338	6.54636e-19	78.8958
rs7084330	G	C	0.0394	0.010667	0.050769	0.071831	0.007	0.030853	0.036508	0.06706	0.3365	0.343	0.3384	0.3036	1.81702e-08	31.6807	FALSE	FALSE	FALSE
rs7090695	C	G	0.0399	0.011358	0.0060792	-0.062978	0.0067	0.029533	0.034667	0.064684	0.5569	0.5493	0.5568	0.5702	2.59699e-09	35.4645	TRUE	TRUE	TRUE
rs7107784	A	G	-0.0863	-0.014546	-0.0059454	-0.27221	0.0118	0.049936	0.059416	0.10563	0.9055	0.9079	0.9109	0.9073	2.60196e-13	53.4879
rs7109575	A	G	-0.141	0.14257	0.041298	0.19809	0.015	0.059902	0.071462	0.14222	0.0552	0.06299	0.06182	0.05525	5.45632e-21	88.3596
rs7250869	C	T	-0.0558	0.049772	0.048046	-0.1018	0.0068	0.02909	0.034293	0.064517	0.4663	0.4514	0.4545	0.4656	2.28876e-16	67.3362
rs72874858	C	T	-0.0692	0.020569	0.088004	0.21935	0.011	0.048673	0.057167	0.10649	0.1108	0.1144	0.1167	0.105	3.15602e-10	39.5754
rs7304270	T	C	-0.0684	-0.085595	-0.0935	-0.077656	0.0096	0.040037	0.050325	0.085918	0.2386	0.261	0.2595	0.2525	1.04112e-12	50.7654
rs73085586	A	G	-0.0428	0.04791	0.064491	-0.045287	0.0071	0.030424	0.035839	0.066633	0.3563	0.35	0.3521	0.3403	1.65798e-09	36.3387
rs7313668	T	G	0.0447	-0.028605	-0.015963	0.018088	0.0068	0.030055	0.035133	0.065314	0.3742	0.3806	0.3883	0.3901	4.9136e-11	43.2111
rs73347525	G	A	-0.0586	0.016645	-0.02471	0.045016	0.009	0.035801	0.041648	0.074722	0.2444	0.2336	0.2285	0.2262	7.45933e-11	42.3944
rs73856630	C	T	-0.0487	0.029695	0.040218	0.037785	0.0072	0.03151	0.036179	0.068542	0.3338	0.3382	0.344	0.3178	1.34307e-11	45.75
rs742762	C	A	-0.0751	0.026927	0.051174	0.041565	0.0077	0.033273	0.040303	0.080709	0.2882	0.3004	0.3009	0.2567	1.7869e-22	95.1254
rs7501939	C	T	-0.1198	-0.021988	-0.034248	-0.077723	0.0073	0.031763	0.040727	0.074475	0.7023	0.707	0.7019	0.6762	1.59698e-60	269.318
rs7507912	A	G	-0.0932	-0.061886	-0.067859	-0.22992	0.0079	0.033388	0.042828	0.078691	0.2633	0.2828	0.2735	0.2518	4.02161e-32	139.18
rs75990271	C	T	-0.0657	-0.038047	-0.0018971	-0.071857	0.0099	0.04062	0.052674	0.099198	0.1848	0.1982	0.1985	0.1892	3.21514e-11	44.0411
rs7656416	T	C	-0.1002	-0.026146	0.011218	NA	0.0074	0.048002	0.047289	NA	0.3167	0.3206	0.323	NA	9.01156e-42	183.345
rs76704029	C	T	-0.0552	-0.033945	-0.03411	-0.21694	0.01	0.037564	0.041805	0.095494	0.2678	0.2889	0.291	0.2565	3.39e-08	30.4703
rs7900112	A	T	-0.0462	-0.046149	-0.062374	0.065698	0.0067	0.029534	0.03424	0.063775	0.5141	0.509	0.5114	0.5222	5.36661e-12	47.548	TRUE	TRUE	TRUE
rs7901695	C	T	0.2754	0.23508	0.25631	0.37309	0.0166	0.076925	0.088449	0.15959	0.0382	0.03277	0.03138	0.03652	8.18276e-62	275.239
rs80196932	C	T	-0.0595	0.021957	0.040821	0.076204	0.0083	0.036785	0.043057	0.080401	0.2141	0.1962	0.1978	0.2494	7.57356e-13	51.3897
rs8026714	A	G	0.0657	0.032629	0.011911	0.093298	0.0067	0.029374	0.034146	0.062157	0.486	0.4904	0.4922	0.4579	1.06096e-22	96.1566
rs8037894	C	G	-0.08	0.027351	-0.064362	-0.047106	0.0067	0.029539	0.034164	0.063439	0.4144	0.4378	0.4518	0.4288	7.29625e-33	142.57	TRUE	TRUE	TRUE
rs8043085	T	G	0.052	0.039748	0.038225	0.036681	0.0068	0.02972	0.034178	0.06259	0.4493	0.4486	0.4599	0.4859	2.05589e-14	58.4772
rs838720	G	C	0.0462	-0.00053572	0.018574	-0.051954	0.0069	0.029776	0.034924	0.063468	0.4045	0.3797	0.3788	0.4364	2.14684e-11	44.8316	FALSE	FALSE	TRUE
rs896852	T	G	-0.0418	-0.09099	-0.074081	0.071881	0.0072	0.031707	0.037203	0.071411	0.7002	0.7024	0.6992	0.6976	6.41505e-09	33.7043
rs9316706	G	A	-0.0414	-0.0047119	-0.043773	0.011178	0.007	0.030847	0.036096	0.067443	0.6495	0.6381	0.638	0.6471	3.33304e-09	34.9786
rs9350271	A	G	0.1933	-0.0073635	-0.0083644	-0.086673	0.0067	0.029181	0.034227	0.063764	0.4225	0.4411	0.4555	0.4224	4.9545e-183	832.362
rs9379084	A	G	-0.0718	-0.012659	-0.0029666	-0.11	0.0094	0.036815	0.041798	0.075005	0.2014	0.1737	0.1736	0.2678	2.2009e-14	58.3433
rs9390022	C	T	-0.0482	-0.072527	-0.01665	0.074324	0.0083	0.036984	0.043495	0.082455	0.2003	0.1948	0.1914	0.2015	6.35199e-09	33.7238
rs9523295	A	G	-0.0775	-0.014686	-0.010487	-0.081438	0.009	0.038385	0.045537	0.081553	0.1676	0.1554	0.1511	0.1767	7.23602e-18	74.1509
rs952471	G	C	0.0714	-0.030861	-0.042507	-0.034662	0.0067	0.02964	0.034184	0.063132	0.3949	0.4151	0.4219	0.4019	1.62218e-26	113.565	FALSE	TRUE	FALSE
rs9866168	T	A	0.0459	-0.054418	-0.059854	NA	0.0076	0.053887	0.058332	NA	0.6394	0.6291	0.623	NA	1.546e-09	36.4751	FALSE	FALSE	NA
rs9870576	C	T	-0.0818	-0.012093	-0.017836	-0.028091	0.007	0.030857	0.035437	0.064966	0.3521	0.3553	0.3562	0.3403	1.508e-31	136.555
rs988748	G	C	0.0422	0.0020536	-0.014578	-0.020589	0.0066	0.029319	0.034475	0.063439	0.5648	0.5469	0.5535	0.5863	1.617e-10	40.8823	TRUE	TRUE	TRUE
rs9948462	T	C	0.0466	0.0045627	0.03184	0.042136	0.0076	0.032549	0.038334	0.070854	0.7048	0.6873	0.6874	0.7151	8.70102e-10	37.5961
Abbreviations: COVID-19, coronavirus disease 2019; EA, effect allele; MR, Mendelian randomization; NA, not available; OA, other allele; SNV = single nucleptide variant; T2DM, type 2 diabetes mellitus.
